# Supplementary material for: Unravelling the Homology between Calycine Glands in Malpighiales: New Data from Basal Malpighiaceae
Source: Plants (Basel). 2024 Jun 14;13(12):1654. doi: 10.3390/plants13121654 (PMC11207516; doi:10.3390/plants13121654)
Supplement: Supplementary file 1 [file plants-13-01654-s001.zip]

Archive with 1 entries (1 files):
- plants-3008056-supplementary.pdf
